# Supplementary material for: Development and Application of an In Vitro Tick Feeding System to Identify Ixodes Tick Environment-Induced Genes of the Lyme Disease Agent, Borrelia burgdorferi
Source: Pathogens. 2024 Jun 7;13(6):487. doi: 10.3390/pathogens13060487 (PMC11207009; doi:10.3390/pathogens13060487)
Supplement: Supplementary file 1 [file pathogens-13-00487-s001.zip]

Archive with 1 entries (1 files):
- Table S1 IVET_final.pdf
